# Supplementary material for: Long-term inhibition of ferritin2 synthesis in trophocytes and oenocytes by ferritin2 double-stranded RNA ingestion to investigate the mechanisms of magnetoreception in honey bees (Apis mellifera)
Source: PLoS One. 2021 Aug 19;16(8):e0256341. doi: 10.1371/journal.pone.0256341 (PMC8376008; doi:10.1371/journal.pone.0256341)
Supplement: S1 Data — (XLSX) [file pone.0256341.s002.xlsx]

## Sheet: 數據
																																		Fig					SPSS					Excel fig
Days	Ferritin 2-1	Ferritin 2-2	Ferritin 2-3	Ferritin 2-4	GFP-1	GFP-2	GFP-3	GFP-4	DEPC-1	DEPC-2	DEPC-3	DEPC-4	Control-1	Control-2	Control-3	Control-4	Days(%)	Ferritin 2-1	Ferritin 2-2	Ferritin 2-3	Ferritin 2-4	GFP-1	GFP-2	GFP-3	GFP-4	DEPC-1	DEPC-2	DEPC-3	DEPC-4	Control-1	Control-2	Control-3	Control-4		Fer2 RNAi	GFP RNAi	DEPC	Control		Fer2 RNAi	GFP RNAi	DEPC	Control
1	50	50	50	50	50	50	50	50	50	50	50	50	50	50	50	50	1	100	100	100	100	100	100	100	100	100	100	100	100	100	100	100	100	1	100	100	100	100	1	4	4	4	3
2	50	50	50	49	50	50	50	50	50	50	49	50	50	50	49	50	2	100	100	100	98	100	100	100	100	100	100	98	100	100	100	98	100	2	99.5	100	99.5	99.5	2	4	4	5	4
3	50	50	50	49	50	50	50	50	50	50	49	50	50	49	49	49	3	100	100	100	98	100	100	100	100	100	100	98	100	100	98	98	98	3	99.5	100	99.5	98.5	3	5	6	6	6
4	49	48	50	48	48	50	49	49	50	49	49	49	50	49	48	49	4	98	96	100	96	96	100	98	98	100	98	98	98	100	98	96	98	4	97.5	98	98.5	98	4	6	8	6	6
5	49	48	49	47	48	50	49	49	48	49	49	49	49	49	48	49	5	98	96	98	94	96	100	98	98	96	98	98	98	98	98	96	98	5	96.5	98	97.5	97.5	5	7	9	8	7
6	47	48	49	47	47	50	48	49	48	48	48	48	46	49	48	48	6	94	96	98	94	94	100	96	98	96	96	96	96	92	98	96	96	6	95.5	97	96	95.5	6	7	9	8	7
7	45	46	47	46	47	50	48	48	48	48	47	48	45	48	48	46	7	90	92	94	92	94	100	96	96	96	96	94	96	90	96	96	92	7	92	96.5	95.5	93.5	7	7	9	8	9
8	45	46	47	46	47	49	48	48	46	47	47	46	45	48	48	46	8	90	92	94	92	94	98	96	96	92	94	94	92	90	96	96	92	8	92	96	93	93.5	8	7	11	9	12
9	44	43	46	46	46	49	48	43	46	45	47	46	44	48	48	46	9	88	86	92	92	92	98	96	86	92	90	94	92	88	96	96	92	9	89.5	93	92	93	9	9	12	11	12
10	41	43	45	46	45	49	48	43	45	45	47	46	44	48	48	45	10	82	86	90	92	90	98	96	86	90	90	94	92	88	96	96	90	10	87.5	92.5	91.5	92.5	10	9	12	11	13
11	41	42	44	46	45	49	47	43	42	43	47	46	44	48	48	45	11	82	84	88	92	90	98	94	86	84	86	94	92	88	96	96	90	11	86.5	92	89	92.5	11	10	13	11	13
12	35	42	44	40	37	49	47	37	39	43	47	39	37	47	48	39	12	79.5455	84	88	90.9091	84.0909	98	94	84.0909	88.6364	86	94	88.6364	84.0909	94	96	88.6364	12	85.6136	90.0455	89.3182	90.6818	12	10	13	13	14
13	34	42	44	40	36	49	46	36	38	41	47	39	36	46	47	39	13	77.2727	84	88	90.9091	81.8182	98	92	81.8182	86.3636	82	94	88.6364	81.8182	92	94	88.6364	13	85.0455	88.4091	87.75	89.1136	13	11	14	14	14
14	34	38	42	40	35	49	44	36	36	40	47	39	36	46	39	39	14	77.2727	76	84	90.9091	79.5455	98	88	81.8182	81.8182	80	94	88.6364	81.8182	92	78	88.6364	14	82.0455	86.8409	86.1136	85.1136	14	12	15	14	14
15	34	38	40	39	33	49	44	36	35	38	47	38	36	46	39	36	15	77.2727	76	80	88.6364	75	98	88	81.8182	79.5455	76	94	86.3636	81.8182	92	78	81.8182	15	80.4773	85.7045	83.9773	83.4091	15	13	16	15	14
16	33	38	39	39	33	24	43	36	35	38	47	37	35	46	39	36	16	75	76	78	88.6364	75	48	86	81.8182	79.5455	76	94	84.0909	79.5455	92	78	81.8182	16	79.4091	72.7045	83.4091	82.8409	16	14	16	15	15
17	31	35	36	38	32	20	42	36	35	38	46	37	34	46	22	34	17	70.4545	70	72	86.3636	72.7273	40	84	81.8182	79.5455	76	92	84.0909	77.2727	92	44	77.2727	17	74.7045	69.6364	82.9091	72.6364	17	14	16	16	15
18	30	35	31	38	31	19	32	34	35	36	43	36	34	35	22	27	18	68.1818	70	62	86.3636	70.4545	38	64	77.2727	79.5455	72	86	81.8182	77.2727	70	44	61.3636	18	71.6364	62.4318	79.8409	63.1591	18	14	16	18	17
19	29	34	27	38	30	18	31	34	35	36	43	36	34	34	22	27	19	65.9091	68	54	86.3636	68.1818	36	62	77.2727	79.5455	72	86	81.8182	77.2727	68	44	61.3636	19	68.5682	60.8636	79.8409	62.6591	19	15	16	18	17
20	26	34	25	37	29	18	31	30	34	33	43	36	34	34	22	26	20	59.0909	68	50	84.0909	65.9091	36	62	68.1818	77.2727	66	86	81.8182	77.2727	68	44	59.0909	20	65.2955	58.0227	77.7727	62.0909	20	15	16	18	17
21	22	30	24	36	28	18	24	28	31	33	38	35	34	26	21	11	21	50	60	48	81.8182	63.6364	36	48	63.6364	70.4545	66	76	79.5455	77.2727	52	42	25	21	59.9545	52.8182	73	49.0682	21	16	16	20	17
22	22	30	22	35	28	15	20	24	31	23	36	35	27	11	15	9	22	50	60	44	79.5455	63.6364	30	40	54.5455	70.4545	46	72	79.5455	61.3636	22	30	20.4545	22	58.3864	47.0455	67	33.4545	22	17	16	20	17
23	22	26	12	31	27	15	18	21	30	23	25	28	22	8	12	8	23	50	52	24	70.4545	61.3636	30	36	47.7273	68.1818	46	50	63.6364	50	16	24	18.1818	23	49.1136	43.7727	56.9545	27.0455	23	17	16	21	17
24	16	26	4	31	21	12	16	18	24	15	15	10	20	3	4	6	24	42.1053	52	8	70.4545	55.2632	24	32	40.9091	63.1579	30	30	22.7273	52.6316	6	8	13.6364	24	43.14	38.0431	36.4713	20.067	24	17	16	21	17
25	16	18	4	25	19	12	14	14	23	7	15	4	20	0	4	6	25	42.1053	36	8	56.8182	50	24	28	31.8182	60.5263	14	30	9.09091	52.6316	0	8	13.6364	25	35.7309	33.4545	28.4043	18.567	25	17	16	21	17
26	14	15	0	20	19	10	8	10	20	4	11	0	18		2	5	26	36.8421	30	0	45.4545	50	20	16	22.7273	52.6316	8	22	0	47.3684	0	4	11.3636	26	28.0742	27.1818	20.6579	15.683	26	18	16	21	17
27	12	13		14	14	10	6	7	19	0	9		18		0	0	27	31.5789	26	0	31.8182	36.8421	20	12	15.9091	50	0	18	0	47.3684	0	0	0	27	22.3493	21.1878	17	11.8421	27	18	16	21	17
28	10	11		9	9	5	3	5	18		9		16				28	26.3158	22	0	20.4545	23.6842	10	6	11.3636	47.3684	0	18	0	42.1053	0	0	0	28	17.1926	12.762	16.3421	10.5263	28	18	17	22	18
29	6	9		8	8	0	0	2	13		7		13				29	15.7895	18	0	18.1818	21.0526	0	0	4.54545	34.2105	0	14	0	34.2105	0	0	0	29	12.9928	6.39952	12.0526	8.55263	29	19	17	22	18
30	2	7		6	4			0	13		3		9				30	5.26316	14	0	13.6364	10.5263	0	0	0	34.2105	0	6	0	23.6842	0	0	0	30	8.22488	2.63158	10.0526	5.92105	30	19	17	22	18	SPSS fig
31	0	5		4	2				11		0		9				31	0	10	0	9.09091	5.26316	0	0	0	28.9474	0	0	0	23.6842	0	0	0	31	4.77273	1.31579	7.23684	5.92105	31	19	18	22	18
32		3		2	0				11				9				32	0	6	0	4.54545	0	0	0	0	28.9474	0	0	0	23.6842	0	0	0	32	2.63636	0	7.23684	5.92105	32	20	18	22	18
33		0		0					5				5				33	0	0	0	0					13.1579	0	0	0	13.1579	0	0	0	33	0		3.28947	3.28947	33	20	18	22	18
34									3				4				34									7.89474	0	0	0	10.5263	0	0	0	34			1.97368	2.63158	34	20	18	23	18
35									2				3				35									5.26316	0	0	0	7.89474	0	0	0	35			1.31579	1.97368	35	20	18	23	18
36									0				2				36									0	0	0	0	5.26316	0	0	0	36			0	1.31579	36	21	18	23	18
37													1				37													2.63158				37				1	37	21	18	23	18
38													0				38													0				38				0	38	21	18	23	20
39																	39																	39					39	21	19	23	21
40																	40																	40					40	21	20	23	21
41																	41																	41					41	22	20	23	21
42																	42																	42					42	22	20	23	21
43																	43																	43					43	23	21	23	21
44																	44																	44					44	23	21	24	21
																																							45	23	21	24	21
																																							46	23	21	24	21
																																							47	23	21	24	21
																																							48	23	22	24	21
																																							49	23	22	24	21
																																							50	23	22	24	22
																																							51	23	22	24	22
																																							52	24	22	24	22
																																							53	24	22	24	22
																																							54	24	23	24	22	Mean lifespan
																																							55	24	23	24	22
																																							56	24	23	24	22
																																							57	24	24	24	22
																																							58	25	24	24	22
																																							59	25	24	24	22
																																							60	25	24	24	22
																																							61	25	24	24	22
																																							62	25	24	24	22
																																							63	25	25	24	22
																																							64	25	25	24	22
																																							65	26	25	25	22
																																							66	26	25	25	22
																																							67	26	25	25	22
																																							68	26	26	25	23
																																							69	26	26	25	23
																																							70	26	26	25	23
																																							71	26	26	25	23
																																							72	26	26	25	23
																																							73	27	26	26	23
																																							74	27	27	26	24
																																							75	27	27	26	24
																																							76	27	27	26	24
																																							77	27	27	26	24
																																							78	27	27	26	24
																																							79	28	27	26	24
																																							80	28	28	27	24
																																							81	28	28	27	25
																																							82	28	28	27	26
																																							83	28	28	27	26
																																							84	29	28	28	26
																																							85	29	28	29	27
																																							86	29	28	29	27
																																							87	29	28	29	27
																																							88	30	29	29	27
																																							89	30	29	30	28
																																							90	30	29	30	29
																																							91	30	29	31	29
																																							92	30	29	31	30
																																							93	31	29	31	30
																																							94	31	29	33	30
																																							95	31	30	33	33
																																							96	32	30	33	33
																																							97	32	30	33	33
																																							98	33	31	34	35
																																							99	33	31	35	36
																																							100	33	32	36	38
																																												4 groups
																																												fer2 vs gfp
																																												fer2 vs DEPC
																																												fer2 vs control
																																												GFP vs DEPC
																																												GFP vs control
																																												DEPC vs control
